# Supplementary material for: The MCPH7 Gene Product STIL Is Essential for Dendritic Spine Formation
Source: Cells. 2025 Jan 7;14(2):62. doi: 10.3390/cells14020062 (PMC11764357; doi:10.3390/cells14020062)
Supplement: Supplementary file 1 [file cells-14-00062-s001.zip]

Archive with 1 entries (1 files):
- cells-3359478-Figure S1.pdf
